# Supplementary material for: A systematic review and narrative synthesis of the psychometric properties and biopsychosocial correlates of the English version of the Intuitive Eating Scale-2
Source: PLoS One. 2026 May 21;21(5):e0349590. doi: 10.1371/journal.pone.0349590 (PMC13193400; doi:10.1371/journal.pone.0349590)
Supplement: S4 Table — (XLSX) [file pone.0349590.s004.xlsx]

## Sheet: Sheet1
Covidence	Study ID	Title	Funding/COI	Type of study	Study country		Study date	Data collection method	Sample type	Sample size																														Gender distribution						Age distribution			Ethnicity
										Sample 1			Sample 2			Sample 3			Sample 4			Sample 5			Sample 6			Sample 7			Sample 8			Sample 9			Sample 10			Male		Female		Non-binary					Country/ethnicity 1
					Country 1	Country 2				Label	n	%	Label	n	%	Label	n	%	Label	n	%	Label	n	%	Label	n	%	Label	n	%	Label	n	%	Label	n	%	Label	n	%	n	%	n	%	n	%	Mean	SD	Range	Label
350	Babbott 2021 (2022)	Intuitive Eating Scale-2: psychometric properties and clinical norms among individuals seeking treatment for an eating disorder in private practice	None	Cross-sectional	Australia	New Zealand	-	Face-to-face (pre-intake to eating disorder treatment)	Seeking eating disorder treatment	Full sample	569	100	Anorexia Nervosa (binge/purge)	27	4.75	Anorexia Nervosa (restrictive)	94	16.52	Bulimia Nervosa	67	11.78	Binge Eating Disorder	41	7.21	OSFED: Anorexia Nervosa	73	12.83	Unspecified feeding or eating disorder	21	3.69	AN spectrum	194	34.09	BN spectrum	86	15.11	-	-	-	24	4.2	542	95.3	3	0.5	23.5	9.3	-	Australia
757	Barad 2019	Associations Between Intuitive Eating Behaviors and Fruit and Vegetable Intake Among College Students	None declared	Cross-sectional	USA	-	Jan-Mar 2018 (3 months)	Online questionnaire	Undergraduate students	Full sample	293	100	-	-	-	-	-	-	-	-	-	-	-	-	-	-	-	-	-	-	-	-	-	-	-	-	-	-	-	72	24.57	221	75.43	-	-	20	-	19-21	-
88	Barney 2022	Examining a mediation model of body image-related cognitive fusion, intuitive eating, and eating disorder symptom severity in a clinical sample (ED)	None declared	Cross-sectional	USA	-	Nov 2015-June 2020 (55 months)	Online survey	Women admitted to residential eating disorder treatment	Full sample	175	100	Adolescents (11-17)	75	42.86	Adults	100	57.14	-	-	-	-	-	-	-	-	-	-	-	-	-	-	-	-	-	-	-	-	-	-	-	175	100	-	-	Full sample: 21.47 Adolescents: 15.17 Adults: 26.01	Full sample: 8.29 Adolescents: 1.47 Adults: 8.21	-	White/Caucasian
77	Belon 2022	What Is Healthy Eating? Exploring Profiles of Intuitive Eating and Nutritionally Healthy Eating in College Women	None declared	Cross-sectional	USA	-	-	Online survey	College women	Full sample	352	100	-	-	-	-	-	-	-	-	-	-	-	-	-	-	-	-	-	-	-	-	-	-	-	-	-	-	-	-	-	352	100	-	-	20	3.2	18-38	White
1105	Boucher 2016	Teaching intuitive eating and acceptance and commitment therapy skills via a web-based intervention: A pilot single-arm intervention study	None declared	Intervention	New Zealand	-	-	Mixture of online and face-to-face	Overweight women	Baseline	40	100	Post-intervention	26	65	3-month follow-up	25	63	-	-	-	-	-	-	-	-	-	-	-	-	-	-	-	-	-	-	-	-	-	-	-	40	100	-	-	44.8	3.06	-	New Zealand European
349	Braun 2021	Internalized weight stigma and intuitive eating among stressed adults during a mindful yoga intervention: associations with changes in mindfulness and self-compassion	Drs. Kristen E. Riley, Zachary J. Kunicki, Elizabeth Schifano, and Ana Abrantes, as well as Dr. Lucy Finkelstein, declare they have no financial interests. Through 2012, two years before the present study began, Dr. Tosca Braun was employed by the Kripalu Center for Yoga and Health, a non-profit organization that created the initial yoga program adapted for use in this study. In 2021, unrelated t…	Intervention	USA	-	2015-2016, 24 weeks.	-	Healthy, yoga-naive participants self-identified as stressed who consumed <5 portions of fruits/vegetables a day	Full sample	78	100	-	-	-	-	-	-	-	-	-	-	-	-	-	-	-	-	-	-	-	-	-	-	-	-	-	-	-	-	29.5	-	70.5	-	-	39.42	14.16	-	American Indian/Alaskan Native
63	Braun 2022	Intuitive eating buffers the link between internalized weight stigma and body mass index in stressed adults	None.	Cross-sectional	USA	-	2015-2016	-	Adults who reported feeling stressed, consumed <5 servings of fruit/vegetables a day	Full sample	75	100	-	-	-	-	-	-	-	-	-	-	-	-	-	-	-	-	-	-	-	-	-	-	-	-	-	-	-	23	30.7	52	69.3	-	-	39.44	14.04	-	Asian
507	Burnette 2020	An uncontrolled pilot feasibility trial of an intuitive eating intervention for college women with disordered eating delivered through group and guided self-help modalities	None.	Intuitive eating intervention	USA	-	-	Online	Women college students who had engaged in a least one fasting, binge or compensatory behaviour in the last 28 days but below clinical eating disorder thresholds.	Full sample	71	100	Group intervention	40	56.3	Guided self-help	31	43.7	-	-	-	-	-	-	-	-	-	-	-	-	-	-	-	-	-	-	-	-	-	-	-	71	100	-	-	Group intervention: 20.20 Guided self-help: 20.00 Full sample: 20.11	Group intervention: 1.83 Guided self-help: 2.21 Full sample: 1.99	-	Asian
742	Cole 2019	The my body knows when program increased intuitive eating characteristics in a military population	None	Intuitive eating intervention	USA	-	2012-2014	Face-to-face and online	Participants were overweight or obese adults who were military service members, family members, or retirees from San Antonio, Texas and Tacoma, Washington	Full sample	56	100	-	-	-	-	-	-	-	-	-	-	-	-	-	-	-	-	-	-	-	-	-	-	-	-	-	-	-	16	28.6	40	71.4	-	-	Full sample: 50.2 Male: 49.8 Female: 50.4	Full sample: 14.8 Male: 14.1 Female: 15.3	-	-
791	Craven 2019	Weight-related shame and guilt, intuitive eating, and binge eating in female college students	None	Cross-sectional	USA	-	-	Online	Female college students	Full sample	196	100	-	-	-	-	-	-	-	-	-	-	-	-	-	-	-	-	-	-	-	-	-	-	-	-	-	-	-	-	-	196	100	-	-	20.1	3.1	-	White
266	Faw 2021	Corumination, diet culture, intuitive eating, and body dissatisfaction among young adult women	None declared.	Cross-sectional	USA	-	-	-	Female university students	Full sample	309	100	-	-	-	-	-	-	-	-	-	-	-	-	-	-	-	-	-	-	-	-	-	-	-	-	-	-	-	-	-	309	100	-	-	18.89	1.96	-	White
3471	Fitch 2020	Do I look fat in this? When self-image, intuitive eating and childhood parenting practices merge across gender	None declared.	Cross-sectional	UK	-	-	In person (post questionnaire back), online survey	General population	Study 1	90	100 (its own sample)	Study 2	123	100 (its own sample)	-	-	-	-	-	-	-	-	-	-	-	-	-	-	-	-	-	-	-	-	-	-	-	-	Study 1: 45 Study 2: 123	Study 1: 50 Study 2: 100	Study 1: 45 Study 2: N/A	Study 1: 50 Study 2: N/A	-	-	Study 1 (M): 29.40 Study 1: (F): 26.89 Study 2 (M): 29.37 Study 2 (F): N/A	Study 1 (M): 12.33 Study 1: (F): 11.49 Study 2 (M): 6.52 Study 2 (F): N/A	Study 1: 18-63 Study 2: 21-45	-
106	Godde 2022	Intuitive eating and its association with psychosocial health in adults: A cross-sectional study in a representative Canadian sample	"This work was supported by the UBC Hampton Research Endowment Fund [grant number: F20-05226]. LK holds a Junior 1 salary award from the Fonds de la Recherche du Quebecâ€“Sante (FRQS)." No conflict of interest declared.	Cross-sectional	Canada	-	April-July 2021	Online	"Eligible participants were English-speaking, non-pregnant Canadian adults aged 18 or over, who had no medical diagnoses. Participants were sampled to represent the broader Canadian population as per the Canadian Census Data."	Full sample	1466	100	18-39 years age group	547	37	40-64 years age group	683	47	â‰¥ 65 years age group	234	16	White/Caucasian	1062	72	Asian	205	14	Other ethnicity	199	14	Elementary/high school educated	432	30	College educated	535	37	University educated	492	34	704	48	762	52	-	-	46.6	15.9	-	White/Caucasian
582	Gan 2020	Associations between body weight status, psychological well-being and disordered eating with intuitive eating among Malaysian undergraduate university students	None declared	Cross-sectional	Malaysia	-	-	-	University students	Full sample	333	100	-	-	-	-	-	-	-	-	-	-	-	-	-	-	-	-	-	-	-	-	-	-	-	-	-	-	-	-	21.3	-	78.7	-	-	20.9	1.4	18-25	Malay
104	Haley 2022	A brief pilot self-compassion intervention for women with overweight/obesity and internalized weight bias: Feasibility, acceptability, and future directions	None declared.	Intervention	USA	-	Intervention lasted three weeks	Online	Participants were students, faculty, and staff at a southeastern university in the United States who were 18+years old, identifying as a woman, self-reported BMI of 25+, above average IWB, and the absence of suicidality or another serious and untreated mental health condition that could interfere with group involvement.	Full sample	15	100	Students	-	53.8	Faculty/staff	-	46.2	Pre-intervention	15	100	Post-intervention	13	80	-	-	-	-	-	-	-	-	-	-	-	-	-	-	-	-	-	-	-	-	-	34.7	14.8	18-59	White
1273	Humphrey 2015	Health at Every Size College Course Reduces Dieting Behaviors and Improves Intuitive Eating, Body Esteem, and Anti-Fat Attitudes	None stated.	Intervention	USA	-	-	-	College students	Health At Every Size class	45	100	Basic nutrition class with some HAES content	66	100	Traditionally taught basic nutrition class	46	100	-	-	-	-	-	-	-	-	-	-	-	-	-	-	-	-	-	-	-	-	-	HAES class: 11 Basic nutrition with some HAES: 17 Traditional nutrition: 14	HAES class: 24 Basic nutrition with some HAES: 26 Traditional nutrition: 32	HAES class: 34 Basic nutrition with some HAES: 49 Traditional nutrition: 32	HAES class: 76 Basic nutrition with some HAES: 74 Traditional nutrition: 68	-	-	HAES class: 19 Basic nutrition with some HAES: 19 Traditional nutrition: 23	HAES class: 2 Basic nutrition with some HAES: 1 Traditional nutrition: 6	-	African American/Black
232	Jackson 2021	Differing Experiences of Boredom During the Pandemic and Associations With Dietary Behaviors	Funding for this study was provided by a Washington State University Vancouver Campus mini-grant and a collaborative grant from Washington State University. No conflicts of interest declared.	Cross-sectional	USA	-	April 21st-May 6th 2020	Online	General population	Boredom and Bored Eating	123	100	Bored Eating Only	41	100	Boredom Only	77	100	No Change	110	100	-	-	-	-	-	-	-	-	-	-	-	-	-	-	-	-	-	-	-	48.1	-	51.1	-	-	46	16.2	-	White
15	Jackson, Sano 2022	Intuitive eating and dietary intake	None declared	Cross-sectional	USA	-	July 16-August 1, 2020	Online	General population	Full sample	305	100	-	-	-	-	-	-	-	-	-	-	-	-	-	-	-	-	-	-	-	-	-	-	-	-	-	-	-	146	47.9	156	51.1	-	-	47.28	15.75	18-78	White
988	Jospe 2017	Adherence to hunger training over 6 months and the effect on weight and eating behaviour: Secondary analysis of a randomised controlled trial	None declared	Intervention RCT secondary analysis	New Zealand	-	Recruited Nov 2014-April 2015 for 12 months	-	Living in Dunedin, New Zealand; were at least 18 years of age; had a BMI greater than 27 kg/m2 and fasting blood glucose less than 7 mmol/L; were not pregnant or breastfeeding or planning to conceive in the next 2 years; did not have a diagnosis of diabetes, endocrine disorders, cardiovascular disease or other serious medical condition; and were not taking medication that affected weight or body …	Full sample	50	100	Completed intervention	34	100	-	-	-	-	-	-	-	-	-	-	-	-	-	-	-	-	-	-	-	-	-	-	-	-	Full sample: 19 Completers: 13	Full sample: 38 Completers: 38	Full sample: 31 Completers: 21	Full sample: 62 Completers: 62	-	-	Full sample: 40.8 Completers: 42.0	Full sample: 10.9 Completers: 10.3	-	European
786	Keirns 2019b	The relationship between intuitive eating and body image is moderated by measured body mass index	Dr. Hawkins was supported by an Oklahoma Shared Clinical Translation Resources Pilot Grant from the National Institute of General Medical Sciences of the National Institutes of Health (U5GM104938) and by the National Institute of Diabetes and Digestive and Kidney Disease (K23DK103941) during the conduct of this study. No conflicts of interest declared.	-	-	-	-	-	Participants were public university students or community members enrolled in larger, ongoing studies... Ongoing studies were two arms of a behavioral weight loss trial which investigated the efficacy of an acceptance-based behavioral treatment for obesity and evaluated relationships among cognitive, self regulatory, and physiological factors of obesity. a) 18â€“65 years of age and b) spoke Engli…	Full sample	136	100	Undergraduate students		43	Overweight/obese treatment-seeking adults		57	-	-	-	-	-	-	-	-	-	-	-	-	-	-	-	-	-	-	-	-	-	42	27.1	94	72.9	-	-	34.38	14.75	-	African American
706	Keirns 2019a	Intuitive eating, objective weight status and physical indicators of health	Dr Hawkins was supported by an Oklahoma Shared Clinical Translation Resources Pilot Grant from the National Institute of General Medical Sciences of the National Institutes of Health (U5GM104938) and by the National Institute of Diabetes and Digestive and Kidney Disease (K23DK103941) during the conduct of this study. No conflicts of interest declared.	Cross-sectional	-	-	-	Face-to-face	Participants included adults with obesity from the community enrolled in a weight loss trial (i.e. COSMOS and POWER-UP), community members of all weight statuses and college students enrolled at a large public university. Inclusion criteria for this study were (a) aged â‰¥21 years and â‰¤65 years, (b) speak English fluently, (c) completed the IES-2 and (d) completed BMI, BP and glucose assessment…	Full sample	248	100	-	-	-	-	-	-	-	-	-	-	-	-	-	-	-	-	-	-	-	-	-	-	-	-	-	-	-	66	26.6	182	73.4	-	-	32.18	14.29	-	African American
1144	Kelly 2016	A daily diary study of self-compassion, body image, and eating behavior in female college students	None declared.	7-day diary study	Canada	-	-	Online survey/diary	Undergraduate students	Full sample	92	100	-	-	-	-	-	-	-	-	-	-	-	-	-	-	-	-	-	-	-	-	-	-	-	-	-	-	-	-	-	92	100	-	-	19.7	1.93	-	Caucasian
834	Khalsa, Woo 2019	Parental intuitive eating behaviors and their association with infant feeding styles among low-income families	Amrik Singh Khalsa was supported by a Ruth L. Kirschstein National Research Service Award granted to Cincinnati Children's Hospital Medical Center (T32 HP10027) during the duration of the study design, recruitment, and analysis. No conflicts of interest declared.	Cross-sectional	USA	-	-	Face-to-face	Dyads were eligible if the infant was between 5.5 and 12.5 months. Infants were excluded for the following conditions that could affect weight or weight gain velocity: born < 36 weeks gestation, product of a multiple gestation, birth weight < 2500 g, severe food allergy, or a primary congenital or metabolic abnormality that could affect appetite, feeding, or growth (e.g. Down's syndrome, cyanotic…	Full sample	201	100	-	-	-	-	-	-	-	-	-	-	-	-	-	-	-	-	-	-	-	-	-	-	-	-	-	-	-	19	9	182	91	-	-	27.2	5.7	-	Black
696	Khalsa, Stough 2019	Factor structure of the Intuitive Eating Scale-2 among a low-income and racial minority population	This project was supported by funds from the Bureau of Health Professions (BHPr), Health Resources and Services Administration (HRSA, Department of Health and Human Services (DHHS), under National Research Service Award (NRSA) grant number T32HP10027 General Pediatrics Research Fellowship in Child and Adolescent Health. The information or content and conclusions are those of the author and should…	Cross-sectional	USA	-	June 2016-August 2017	Data were collected between June 2016 and August 2017 as a part of a larger study, the Caregiver Eating-Infant Feeding Study (CIS), a longitudinal study designed to assess the role of parental intuitive eating behaviors on infant feeding styles and infant weight trajectories.	Briefly, parents of infants (5â€“13 months of age) were recruited from two primary care clinics affiliated with a large pediatric academic medical center in the midwest United States, predominately serving low-income families (89% publicly insured/Medicaid). Parents were excluded if they did not speak English, were not a legal guardian, or self-reported having an eating disorder.	Full sample (parents)	204	100	-	-	-	-	-	-	-	-	-	-	-	-	-	-	-	-	-	-	-	-	-	-	-	-	-	-	-	20	10	184	90	-	-	27	6	-	Black
520	Koller 2020	Body appreciation and intuitive eating in eating disorder recovery	This research was supported in part by a University of North Carolina at Chapel Hill (UNC) Research Council Small Grant and a UNC Department of Psychology and Neuroscience Stephenson and Lindquist Award. No conflicts of interest declared.	Cross-sectional	USA	-	-	Online survey	Women with eating disorder, control group	Women with an eating disorder	66	100	Control group	31	100	Current ED	19	28.79	Partially recovered	11	16.67	Fully recovered	28	42.42	Stable recovery	12	18.18	Not stable recovery	3	4.55	-	-	-	-	-	-	-	-	-	-	-	-	100	-	-	-	-	-	-
1031	Linardon 2017	Rigid dietary control, flexible dietary control, and intuitive eating: Evidence for their differential relationship to disordered eating and body image concerns	None declared.	Cross-sectional	-	-	-	-	Community sample	Full sample	375	100	-	-	-	-	-	-	-	-	-	-	-	-	-	-	-	-	-	-	-	-	-	-	-	-	-	-	-	74	-	301	-	-	-	Male: 25.37 Female: 24.83	Male: 8.04 Female: 8.74	Full sample: 18-65	Australia
700	Linardon 2019	Factor structure and psychometric properties of the Inflexible Eating Questionnaire in a sample of adult women	None declared.	Cross-sectional	Australia	-	-	Online survey	Australian women	Full sample	1000	100	-	-	-	-	-	-	-	-	-	-	-	-	-	-	-	-	-	-	-	-	-	-	-	-	-	-	-	-	-	1000	100	-	-	29.43	8.2	-	Caucasian
577	Linardon 2020	Interactions between different eating patterns on recurrent binge-eating behavior: A machine learning approach	None declared.	Cross-sectional	-	-	-	-	General population (recruited through social media, mainly)	Full sample	1341	100	Recurrent binge eating	512	38	No recurrent binge eating (or below cutoff)	829	62	-	-	-	-	-	-	-	-	-	-	-	-	-	-	-	-	-	-	-	-	-	-	Full sample: 9 No recurrent binge eating: 10 Recurrent binge eating: 7	-	Full sample: 91 No recurrent binge eating: 90 Recurrent binge eating: 93	-	-	Full sample: 29.23 No recurrent binge eating: 29.42 Recurrent binge eating: 28.94	Full sample: 8.11 No recurrent binge eating: 8.25 Recurrent binge eating: 7.87	-	-
351	Lopez 2021	A complex relationship between intuitive eating and diet quality among university students	None declared.	Cross-sectional	USA	-	-	Online survey	Undergraduate students	Full sample	758	100	-	-	-	-	-	-	-	-	-	-	-	-	-	-	-	-	-	-	-	-	-	-	-	-	-	-	-	423	55	335	44	-	-	18-24: 92% (n = 704) 25-older: 8% (n = 64)	-	-	Asian
2545	Loughran 2018	Effectiveness of intuitive eating intervention through text messaging among college students	None declared	Intervention	USA	-	-	-	In order to participate, individuals must have met the following criteria: (1) a current university student, (2) between 18 to 24 years of age, (3) possess a personal smartphone with the ability to receive standard text messages, and (4) live within a 15-minute walking distance to campus.	Full sample	146	100	Intervention group	99	67.8	Control group	47	32.2	-	-	-	-	-	-	-	-	-	-	-	-	-	-	-	-	-	-	-	-	-	-	-	-	85	-	-	-	-	-	White
142	Messer 2021	Bidirectional relationships between intuitive eating and shape and weight overvaluation, dissatisfaction, preoccupation, and fear of weight gain: A prospective study	JL receives funding from the National Health and Medical Research Council (APP1196948). No conflicts of interest declared.	Longitudinal (4 month follow-up)	-	-	-	Online	The criteria for inclusion were that participants were required to be aged 18 years or over and could understand and read English.	T1	3039	100	T2	1483	48.8	-	-	-	-	-	-	-	-	-	-	-	-	-	-	-	-	-	-	-	-	-	-	-	-	-	-	-	-	-	-	-	-	-	Caucasian
814	Miller 2019	Exposure to body focused and non-body focused others over a week: A preliminary investigation of their unique contributions to college women's eating and body image	This work was supported by the Social Sciences and Humanities Research Council [430-2013-000757]. No conflicts of interest declared.	Longitudinal (7 consecutive days)	Canada	-	-	Online survey	Female undergraduates	Full sample	92	100	-	-	-	-	-	-	-	-	-	-	-	-	-	-	-	-	-	-	-	-	-	-	-	-	-	-	-	-	-	92	100	-	-	19.7	1.93	17-25	Caucasian
157	Modica 2021	Modeling the associations between internal body orientation, body appreciation, and intuitive eating among early-adult and middle-adult men and women: A multigroup structural invariance analysis	This research did not receive any specific grant from funding agencies in the public, commercial, or not-for-profit sectors. No conflicts of interest declared.	Cross-sectional	USA	-	-	Online survey	a) they were between 30 and 70 years old, b) they lived in the US, c) they currently had someone they considered to be a father and/or mother, d) they had a group of people they considered to be their family, e) did not have an eating disorder in the past or currently, and f) they were not pregnant (if they were a woman).	Full sample	522	100	Early-adult men (30-44)	153	29.3	Early-adult women (30-44)	135	25.9	Middle-adult men (45-70)	108	20.7	Middle-adult women (45-70)	126	24.1	-	-	-	-	-	-	-	-	-	-	-	-	-	-	-	261	50	261	50	-	-	Full sample: 45.03 Early-adult men: 36.61 Middle-adult men: 55.00 Early-adult women: 36.42 Middle-adult women: 55.95	Full sample: 10.95 Early-adult men: 4.12 Middle-adult men: 6.59 Early-adult women: 4.16 Middle-adult women: 7.11	Full sample: 30-70	White or Caucasian
477	Palascha 2020	Development and validation of the multidimensional internally regulated eating scale (MIRES)	None declared.	Cross-sectional	UK	USA	-	-	General poulation	UK sample	974	100	UK sub-sample (filled in MIRES a second time 2wks later)	213	100	US sample	1200	100	-	-	-	-	-	-	-	-	-	-	-	-	-	-	-	-	-	-	-	-	-	UK sample: 417 UK sub-sample: 102 US sample: 590	UK sample: 42.8 UK sub-sample: 47.9 US sample: 49.2	UK sample: 557 UK sub-sample: 111 US sample: 610	UK sample: 57.2 UK sub-sample: 52.1 US sample: 50.8	-	-	18-24: UK 105 (10.8%); UK sub-sample 16 (7.5%); US 183 (15.3%) 25-34: UK 174 (17.9%); UK sub-sample 27 (12.7%); US 253 (21.1%) 35-44: UK 214 (22.0%); UK sub-sample 42 (19.7%); US 255 (21.3%) 45-54: UK 235 (24.1%); UK sub-sample 58 (27.2%); US 277 (23.1%) 55-65: UK 246 (25.3%); UK sub-sample 70 (32.9%); US 232 (19.3%)	-	-	-
1072	Patel 2017	A feasibility study of taste & see: A church based programme to develop a healthy relationship with food	None declared	Intervention (3 months)	UK	-	12-weekly 90-minute sessions over three months, follow up at end of programme and again 6-months post intervention. Recruitment from March-April 2015.	Face-to-face	participants had to be aged 18 years or over, and have a BMI greater than 25 kg/m2. Participants who had a BMI between 18.5 and 25 kg/m2 were asked to complete the Three Factor Eating Questionnaire (TFEQ-R21) [19]; only those who had scores above the minimum threshold were eligible to participate. Participants were not eligible to participate if they were pregnant, suffering from any medical cond…	Full sample	18	100	End-of-program follow-up	17	94	6-month follow-up	15	83	-	-	-	-	-	-	-	-	-	-	-	-	-	-	-	-	-	-	-	-	-	3	17	15	83	-	-	47.3	14.8	19-72	White
948	Peschel 2018	Is intuitive eating related to resting state vagal activity?	None declared	Cross-sectional	USA	-	-	Face-to-face	Female university students	Full sample	39	100	-	-	-	-	-	-	-	-	-	-	-	-	-	-	-	-	-	-	-	-	-	-	-	-	-	-	-	-	-	39	100	-	-	19.64	1.44	-	-
164	Rodgers 2021	Orthorexia nervosa, intuitive eating, and eating competence in female and male college students	The study was funded by an UndergraduateÂ ResearchÂ and Creative Endeavor Award from Northeastern University. No conflicts of interest declared.	Cross-sectional	USA	-	-	Online	Undergraduate students	Full sample	605	100	-	-	-	-	-	-	-	-	-	-	-	-	-	-	-	-	-	-	-	-	-	-	-	-	-	-	-	-	19	-	-	-	-	19.84	1.93	18-25	-
12	Rodgers 2022	Positive body image, intuitive eating, and psychosocial functioning among older women: Testing an integrated model	None declared.	Cross-sectional	-	-	Recruitment from Sept 2017 - Sept 2020	Online	English-speaking women aged 60-75	Full sample	171	100	-	-	-	-	-	-	-	-	-	-	-	-	-	-	-	-	-	-	-	-	-	-	-	-	-	-	-	-	-	171	100	-	-	65.2	4.1	-	White
854	Romano 2018	Helpful or harmful? The comparative value of self-weighing and calorie counting versus intuitive eating on the eating disorder symptomology of college students	None declared	Cross-sectional	USA	-	-	-	College students	Full sample	902	100	-	-	-	-	-	-	-	-	-	-	-	-	-	-	-	-	-	-	-	-	-	-	-	-	-	-	-	-	-	-	68.2	-	-	24.4	6.1	-	White
117	Romano 2022	Examining Race and Gender Differences in Associations Among Body Appreciation, Eudaimonic Psychological Well-Being, and Intuitive Eating and Exercising	None declared	Cross-sectional	USA	-	-	Online	College students	Full sample	1228	100	-	-	-	-	-	-	-	-	-	-	-	-	-	-	-	-	-	-	-	-	-	-	-	-	-	-	-	292	23.78	931	75.81	-	-	22.27	5.83	-	African American or Black
972	Saunders 2018	Psychometric properties of the intuitive eating scale-2 (IES-2) in a culturally diverse Hispanic American sample	None declared	Cross-sectional	USA	-	-	Online	College students	Full sample	482	100	EFA subsample	241	50	2nd CFA subsample	241	50	-	-	-	-	-	-	-	-	-	-	-	-	-	-	-	-	-	-	-	-	-	-	23	-	77	-	-	21.35	3.83	18-53	Cuban
453	Smith 2020	Evaluation of the relationships between dietary restraint, emotional eating, and intuitive eating moderated by sex	None declared.	Cross-sectional	USA	-	-	Online survey	College students	Full sample	478	100	-	-	-	-	-	-	-	-	-	-	-	-	-	-	-	-	-	-	-	-	-	-	-	-	-	-	-	125	26	353	74	-	-	21	4	18-40	White
679	Soulliard 2019	Validation of the Body Appreciation Scale-2 and relationships to eating behaviors and health among sexual minorities	None declared.	Cross-sectional	-	-	-	-	Sexual orientation minority adults. Inclusion criteria included being 18â€“65 years of age (M = 32.45, SD = 10.07), fluency in reading English, identifying oneâ€™s sex assigned at birth as female (n = 119) or male (n = 104), and identifying oneâ€™s sexual orientation identity between a 4 and 7 on the Klein Sexual Orientation Grid.	Full sample	223	100	-	-	-	-	-	-	-	-	-	-	-	-	-	-	-	-	-	-	-	-	-	-	-	-	-	-	-	104	46.6	119	53.4	-	-	32.45	10.07	18-65	American Indian/Alaska Native
1155	Spoor 2016	Relationship between body image discrepancy and intuitive eating	None declared	Cross-sectional analysis of baseline data from an intervention study	USA	-	Recruitment over 2 weeks in September 2014	-	Female undergraduate first years. Inclusion criteria included: being female, age 18 or older, first year undergraduate student, plan to remain in the area for at least 6 months after baseline assessment, not currently pregnant (self-report), and not diagnosed with an eating disorder (self-report).	Full sample	44	100	-	-	-	-	-	-	-	-	-	-	-	-	-	-	-	-	-	-	-	-	-	-	-	-	-	-	-	-	-	44	100	-	-	-	-	-	Non-Hispanic White
375	Swami 2021	The intuitive eating scale-2: re-evaluating its factor structure using a bifactor exploratory structural equation modelling framework	None declared.	Cross-sectional	USA	-	-	Online	General population	Full sample	603	100	-	-	-	-	-	-	-	-	-	-	-	-	-	-	-	-	-	-	-	-	-	-	-	-	-	-	-	300	49.75	303	50.25	-	-	37.7	12.12	18-75	Non-Hispanic White
3480	Tabatabai 2021	The Relationship Between Intuitive Eating and Diet Quality in a College Population	None declared	Cross-sectional	USA	-	Spring 2020	Online	College students	Full sample	307	100	-	-	-	-	-	-	-	-	-	-	-	-	-	-	-	-	-	-	-	-	-	-	-	-	-	-	-	-	24.8	-	75.2	-	1	23.5	6.6	18-56	African American
1292	Tylka 2015	The body appreciation scale-2: Item refinement and psychometric evaluation	None declared		USA	-	-	Online	Psychology students	Full sample (Stage 1)	675	100	-	-	-	-	-	-	-	-	-	-	-	-	-	-	-	-	-	-	-	-	-	-	-	-	-	-	-	Stage 1: 308	Stage 1: 45.63	Stage 1: 367	Stage 1: 54.37	-	-	20.34	5.08	18-56	White
1204	Tylka 2015	Is intuitive eating the same as flexible dietary control? Their links to each other and well-being could provide an answer	None declared.	Cross-sectional	USA	-	-	Online	General population	Full sample	382	100	-	-	-	-	-	-	-	-	-	-	-	-	-	-	-	-	-	-	-	-	-	-	-	-	-	-	-	190	49.74	192	50.26	-	-	33.8	11.08	-	White
3602	Virani 2020	Intuitive Eating is Associated with a Healthier Relationship with Food in Postsurgical Bariatric Patients	None declared.	Cross-sectional	USA	-	-	Online survey	Patients who had undergone bariatric surgery	Full sample	90	100	-	-	-	-	-	-	-	-	-	-	-	-	-	-	-	-	-	-	-	-	-	-	-	-	-	-	-	-	22.2	-	77.8	-	-	49.6	10.9	23-75	Caucasian
1134	Webb 2016	An integrative affect regulation process model of internalized weight bias and intuitive eating in college women	None declared.	Cross-sectional	USA	-	-	Online	Undergraduate women	Full sample	362	100	-	-	-	-	-	-	-	-	-	-	-	-	-	-	-	-	-	-	-	-	-	-	-	-	-	-	-	-	-	362	100	-	-	19.4	1.53	18-27	Black/African American
3826	Anastasiades 2022	Healthy orthorexia vs orthorexia nervosa: Associations with body appreciation, functionality appreciation, intuitive eating and embodiment	None declared	Cross-sectional	-	-	Nov 21-Feb 22	Online	Convenience sample, recruited on social media but focuses on orthorexia	Full sample	835	100	Underweight	37	4.4	Normal weight	401	48	Overweight	249	29.8	Obese	148	17.8	-	-	-	-	-	-	-	-	-	-	-	-	-	-	-	317	38	518	62	-	-	40.24	14.45	18-79	Greek Cypriot
3851	Anastasiades 2023	Exploring the role of positive body image in healthy orthorexia and orthorexia nervosa: a gender comparison	No COI declared.	Cross-sectional				Online	General population sample but focuses on orthorexia	Full sample	814	100	Healthy orthorexia	247		No orthorexia	183		Orthorexia nervosa	191		Mixed orthorexia	193																	312	38.3	502	61.7	-	-	40.31	14.5	18-77
3874	Braun 2022	Internalized weight stigma in women with class III obesity: A randomized controlled trial of a virtual lifestyle modification intervention followed by a mindful self‐compassion intervention		Cross-sectional	-	-	-	-	Women aged 18-65 years, BMI 40-55, elevated internalised WS	Full sample	28	100	Mindful self-compassion	14	50	Control	14	50																						-	-	28	100			48.8	± 10.4
3882	Dakin 2024	Can eating behaviour traits be explained by underlying, latent factors? An exploratory and confirmatory factor analysis	JS consults for Slimming World	Cross-sectional	UK	-		Online survey	Members of the public and people involved in a weight management programme	Full sample	1660	100	Public	384		Slimming World	1276																							398		1256		3 other, 3 prefer not to say		50.41	16.05		White
3950	Demirgül 2023	Orthorexia Nervosa as a Disorder of Less Intuition and Emotion Dysregulation	None declared	Cross-sectional	Turkey	-	-		"Randomly selected"	Full sample	159	100																												102	64.2	57	35.8			29.3	10.61	18-60+
3932	Ge 2024	Positive Feeding Practices During Childhood Are Associated With Higher Intuitive Eating in Adulthood	None declared	Cross-sectional	USA	-		Online survey	18+ and living in USA	Full sample	941	100																												436	46.4	500	53.2	3 NB, 1 transgender	0.3 NB, 0.1 transgender	44.35	13.15	22-79
3872	Jackson 2023	“I enjoy the good foods, all of which are not good for me.” The categorization and moralization of food	This study was funded by a Washington State University Vancouver Campus Mini-Grant, Nelson Mc-Leod Scholarship, and a Collaborative Grant from Washington State University	Cross-sectional	USA	-	2020-21	Online survey	18+, living in US, English speaking	Full sample	49	100	Low UPE	9																										16	32.7	32	65.3	(Other) 1	2	45.19	16.39	-	White
3759	Jackson 2024	Associations between body image, eating behavior, and diet quality	None declared	Cross-sectional	USA	-	July - Aug 2020	Online survey	18+, living in US, English speaking	Full sample	288	100																												136	47.2	149	51.7	-	-	47.88	15.4	-	White
3848	Jeune 2024	Interoception and self-regulation of eating behaviors and weight status in college students	None declared	Cross-sectional	USA	-		Online survey	non-nutrition major undergraduate college students, aged 18 years or older	Full sample	229	100																												-	-	229	100			23.4	6.3	-	Indigenous/Native American
3817	Katcher 2022	Impact of an intuitive eating intervention on disordered eating risk factors in female-identifying undergraduates: A randomized waitlist-controlled trial		Intervention (RCT)					femaleidentifying undergraduate students, between the ages of 18–26 years old, scored high on measures of dietary restraint (4.0 or higher), scored low on measures of body appreciation (lower than 3.0), and were available during the scheduled intervention time for the entire five-week intervention	Full sample	14	100	Treatment group	7	50	Waitlist control group	7	50																						-	-	14	100	-	-	20.9	1.9	19-26
3807	Linardon 2022	Reciprocal associations between intuitive eating and positive body image components: A multi-wave, cross-lagged study	None declared	Longitudinal				Online survey	Adult women, 18+, understand English	Full sample	3039	100																												-	-	3039	100	-	-	32.33	8.48		White
3819	Loor 2023	Examination of ecological validity of intuitive eating		Longitudinal						Full sample	104	100																												11	10.6	91	87.5	2	1.9	24.32	8.41	18-57	Hispanic
3845	Lovan 2022	A snapshot of eating behaviors in undergraduate college students living in South Florida	None declared	Cross-sectional	USA		2019		Undergraduates aged 18-24	Full sample	66	100																													37.9		62.1			19.8	1.4		White
3854	Martin-Wagar 2023	Adaptive depends on context: An examination of the Intuitive Eating Scale-2 in an eating disorder sample	None declared	Cross-sectional	USA				People at an eating disorder treatment centre	Full sample	224	100	Anorexia	72		Bulimia	28		Binge eating disorder	54		OSFED	70																		8		92			31.97		18-67	White/European American
3835	Modica 2023	A structural invariance analysis of the acceptance model of intuitive eating across black, hispanic, and white young-adult women	No COI declared. This study was funded by an internal university grant (TEW Grant) awarded to Dr. Chris Modica.	Cross-sectional	USA				Cisgender women, aged 18-30 residing in US	Full sample	1275	100	Black women	420		Hispanic women	420		White women	435																				-	-	1275	100	-	-	24.17	3.65	18-30	Black
3846	Morris 2024	Investigating the Validity of the MMPI-3 Eating Concerns (EAT) scale across Men and Women in a University Sample	No COI declared. This work was supported by University of Minnesota Press, Test Division.	Cross-sectional	USA				Cisgender college students	Full sample	345	100																												102	29.6	243	70.4	-	-	19.97	4.26		White
3930	Munroe 2023	Exploring relationships between embodiment, intuitive eating, and psychological resources with a community sample of women	None declared	Cross-sectional						Full sample	278																													-	-	278	100	-	-	34.87	+/- 11.8		White
3840	Murray 2023	Body image explains differences in intuitive eating between men and women: Examining indirect effects across negative and positive body image	No COI declared. This work was supported by a Faculty of Health 2017 Research Support Funding Grant at the University of Canberra, Canberra, Australia.	Cross-sectional				Online survey	Adults	Full sample	498	100																												246	49.4	246	49.4	Other 5	Other 1.0	39.26	12.62	18-74	White/Caucasian
3931	Nelson 2023	Caregiver and adolescent intuitive eating behavior: associations with weight change during family-based treatment for anorexia nervosa	No COI declared. Funding for this study was provided by a Clinical Outcomes Research Enhancement award funded through the Division of Behavioral Medicine and Clinical Psychology at Cincinnati Children’s Hospital Medical Center. This work was supported in part by the NSF grant DGE: 1922598.		USA				Adolescents in ED treatment and their caregivers	Full sample	47 pairs of adolescents and caregivers	100																												Patient: 6	12.8	Patient: 41	87.2			Patient: 15.14	Patient: 1.43	Patient:11-18	Asian
3927	Parsons 2024	Exploring the Intuitive Eating Scale-2 and Dyadic Associations Between Mental Health and Relational Dynamics in a Sample of Married Male Sexual Minority Couples	No COI declared					Online survey	Male sexual minority couples in a married relationship	Full sample	456																													456	100			-	-	52.58			White
3916	Rogers 2022	Feasibility and acceptability of a guided self-help, text-messaging intervention to promote positive body image of emerging adult women	No COI declared				Sept-Dec 2019		Women with elevated body image dissatisfaction/lower body appreciation	Full sample	30	100																												-	-	30	100	-	-	20.1	1.67		White
3965	Sandler 2023	Men's self-compassion, body satisfaction, and intuitive eating: The moderating role of conformity to masculine norms	No COI declared	Cross-sectional	Canada			Online survey	Men 18-30 living in Canada	Full sample	249	100																													100					23.2	3.7	18-30	African
3862	Schmid 2024	Weight-inclusive, intuitive eating-based workplace wellness program associated with improvements in intuitive eating, eating disorder symptoms, internalized weight stigma, and diet quality	No COI declared	Longitudinal pilot/feasibility study	USA				University employees enrolled in the Nourish Your Whole Self programme	Full sample (baseline)	114	100	Post-intervention	102		Follow-up	96																							4	3.5	104	91.2	1	0.9	47	12.6		White
3818	Schueler 2023	Group differences in binge eating, impulsivity, and intuitive and mindful eating among intermittent fasters and non-fasters	No COI declared	Cross-sectional	USA		Apr-Dec 2020	Online survey	Undergraduates	Full sample	299	100	Current intermittent fasting	70		No IF	180		Past IF	48																						173	57.9					18-25	White
3849	Teas 2022	Intuitive eating and biomarkers related to cardiovascular disease in older adults	None declared	Cross-sectional	USA				Community older adults (>58 yrs)	Full sample	79	100																															72			68.8	6.3	58-83
3802	Tylka 2022	Short forms of the body appreciation scale-2 (BAS-2SF): Item selection and psychometric evaluation	None declared	Cross-sectional	S2 & 4: USA			Online survey		Full sample	3114	100	Study 2	253		Study 4	382																							S2: 131, S4: 182		S2: 122, S4: 180				S2: 34.75, S4: 33.76	S2: 10.86, S4: 11.09	S2: 18-74, S4: 18-75	White
4497	Voelker 2022	Validation of the Intuitive Exercise Scale in Patients With Eating Disorders	None declared	Cross-sectional	USA				Patients receiving treatment for an eating disorder	Full sample	165																													15	9.09	147	89.09	2	1.21				White
3847	Yoon 2023	Associations of positive childhood experiences with binge-eating disorder characteristics and intuitive eating among college students	None declared	Cross-sectional	USA				Undergraduate students	Full sample	828	100																												377	45.5	451	54.5			20.9	2.6		White
5178	Bazo Perez 2024	Measurement invariance of the Intuitive Eating Scale–2 across country, ethnicity, sex, and sexual orientation: A cross-cultural study between Brazil and the U.S.	None declared	Cross-sectional	USA				Young adults 18-35	Full	620																													61	98	559	90.2			21.99	3.41		Hispanic
5216	Brochu 2024	Weight bias internalization statistically mediates the association between positive body image and intuitive eating: A cross-sectional study	None	Cross-sectional			feb-Apr 2019		Adults	Full	178	100																												55	31	120	67	2	1	26.34	9.53	18-80	Non-Hispanic White
5167	Cook-Cottone 2025	Efficacy of the Eat Breathe Thrive recovery protocol delivered virtually to adults recovering from eating disorders: A randomized controlled trial	CR is the Founder of Eat Breathe Thrive, the nonprofit organization that offers the intervention assessed in this study. She did not participate in data collection, data analysis, or interpretation of results.	Longitudinal intervention					Adult women with an ED in active recovery	Full	277	100	Intervention	138		Control	139																									277	100			36.69	11.29	18-65	Black/African American
5251	Dakin 2024	Investigating motivations to eat: Refining and validating a framework of Eating Behaviour Traits in dieters and the general population	Funded by Slimming World		UK				Adults	General population	2010		Weight management programme	2317																											GP: 48.5/WM: 2.8		GP 50.5/WM 96.6	GP: 0.5/WM: 0.5		GP: 45.9/WM: 55.6	GP: 15.7/WM: 11.5	18-88	White
5147	Frazier 2025	Unpacking eating disorder risk and resilience during menopause: A biopsychosocial perspective		Cross-sectional	USA				Women aged 40-65, biologically able to experience menopause	Full	467	100																														467	100			52.63	5.94	40-65	White non-Hispanic
5155	Green 2025	Intuitive eating and its associations with psychological and physical health indicators among rural U.S. adults	No COI declared	Cross-sectional	USA		Aug 23 - Apr 24		Adults in rural communities	Full	187	100																												40	21.2	147	78.6			32.21	16.32	18-76	Black/African American
5169	Henry 2025	Intuitive eating predictors and outcomes in people with severe mental illness participating in a lifestyle intervention	None	Longitudinal	Australia		2017-2020		Adults with severe mental illness	Baseline	122	100	Complete data for regression	93	76	Full Pre/Post data	32	26	Male pre/post	18		Female pre/post	14																	56	46	66	54			42.1	12.8	21-70
5176	Holmes 2025	The impact of intuitive eating on the association between posttraumatic stress disorder (PTSD) symptoms and disordered eating among women who have experienced intimate partner violence (IPV)	No COI declared	Cross-sectional	USA				Adult women who had experienced intimate partner violence	Full	216	100																														216	100			34.91	10.09	18-65	Arab/Middle Eastern
5183	Jordan 2025	Positive body talk in mother-daughter dyads	None declared	Cross-sectional	USA				Undergraduate women and their mothers	Undergraduates	248		Mothers	138																												386	100			Daughters: 19.5 (2.2); Mothers: 48.8 (6.5)			White
5184	Liu 2025	Predictors of functionality appreciation: Prospective findings	No COI declared	Longitudinal					Adult women	Full sample	1260																															1260	100			32.3	8.5	18-71	White
5239	Sarcona 2025	Impact of Incorporating Intuitive Eating Through a Motivational Interviewing Style of Counseling on the Eating Attitudes, Laboratory Values, and Perceptions of Nutrition Counseling of Patients on Hemodialysis		Longitudinal	USA				Adults with CKD on haemodialysis	Full sample	65	100	Intervention group	38	58.5	Control group	27	41.5																						33	51	32	49			18-64: 32 (49%); >65: 33 (51)			Non-hispanic white
5175	Soulliard 2025	Pride and body image among transgender and nonbinary adults: The mediating role of body appreciation between gender identity pride and intuitive eating	No COI declared	Cross-sectional	USA				Trans or non-binary adults (including agender, genderfluid, genderqueer, and any non-cisgender identity)	Full sample	148																																			24.68	6.64		American Indian/Alaska Native
[truncated: 446 more columns]
